# Supplementary material for: Electrolytes with Micelle-Assisted Formation of Directional Ion Transport Channels for Aqueous Rechargeable Batteries with Impressive Performance
Source: Nanomaterials (Basel). 2022 Jun 4;12(11):1920. doi: 10.3390/nano12111920 (PMC9182126; doi:10.3390/nano12111920)
Supplement: Supplementary file 1 [file nanomaterials-12-01920-s001.zip]

Archive with 1 entries (1 files):
- nanomaterials-1736625-supplementary.pdf
